# Supplementary material for: Calcium Positively Mediates Blue Light-Induced Anthocyanin Accumulation in Hypocotyl of Soybean Sprouts
Source: Front Plant Sci. 2021 May 28;12:662091. doi: 10.3389/fpls.2021.662091 (PMC8194075; doi:10.3389/fpls.2021.662091)
Supplement: Supplementary Figure 1 — Clusters of differentially expressed transcripts with expression profile changes. (A,B) Changes in gene expression profiles in 24 and 36 h treatment groups, respectively. The transcripts were divided into 20 clusters at each time point, representing distinct expression patterns. Colored profiles with significant differential expression at p < 0.05. [file Data_Sheet_1.zip]

Archive with 5 entries (5 files):
- Supplemtary Figure S1.PDF
- Supplemtary Figure S2.PDF
- Supplemtary Figure S3.PDF
- Supplemtary Figure S4.pdf
- Supplemtary Figure S5.pdf
