# Supplementary material for: Calcium Positively Mediates Blue Light-Induced Anthocyanin Accumulation in Hypocotyl of Soybean Sprouts
Source: Front Plant Sci. 2021 May 28;12:662091. doi: 10.3389/fpls.2021.662091 (PMC8194075; doi:10.3389/fpls.2021.662091)
Supplement: Supplementary Table 1 — List of primer sequences used in this study. [file Table_1.XLSX]

## Sheet: Sheet1
Table S1 List of primers sequences used in this study
Gene ID	Gene name	Forward primer (5’-3’)	Reverse primer (5’-3’)
Gm_100783826	HY5	CCATGCTGCGGAAGGTTCTT	ACTTTGACGCACCCTCTAGC
Gm_100813745	COP1	ACCTACAAAAGCGACGGCAT	ACTCTCAATCGGCTGTAGCG
Gm_100233233	CRY 1	CATGGCCGACCATTCACAAC	ACCTGGATGCATCACCTGGAA
Gm_100804783	PHOT 2	GCGTGACCAAAAGGGTGAAC	CTGCTGTGGCTTTCACCAAC
Gm_100796018	bHLH137-like	TAACCCCCAATCCAAGGATGC	TTCAGCAAGGCTGTGGCTAT
Gm_100799646	bHLH79-like	CCTCTCCCCCTCGACTGATT	GTGGCTGCTCGGAAGAACTA
Gm_778086	MYB114	CGCAAATGACTCCTCCTGCTA	ACGGTGATGCTACAAAACGA
Gm_100127424	WRKY 52	CCGTCACCCAAGAAAAGGAGG	ATGGGCTTTTGGCCGTACTT
Gm_100801924	ERF 9	CAACAATGCCGACGAGCTTC	GCACGGGGAAGTTGGTTTTG
Gm_100781091	MYB90	TGCCGCAAGAGCTGTAGATT	CGCAATCAGGGACCATCTGT
Gm_02G276600	ELF1B	TGTGGGGAGCATCCAAACTG	CGTTGCATGGCTCAACTGTC
Gm_100170701	CHS8	AATTCCAGCGCATGTGTGAC	TACCACCACCATGTCTTGCC
Gm_100804241	CHI	GCAACCCCATTTCCTTGCAC	TTCTCCCTGTATCCTGTTCCA
Gm_732548	F3H	ATGACCCGTCTCGCCAAAG	GCACCGATTCCCCTTGGA
Gm_547475	F3’H	AGACACTTGCGTCAGGAAGAG	AGGATCACACCCTCCATTGC
Gm_100137082	DFR	CCGCAAACAGAAGGGGTTGT	GTACGTCTCTTTGCCCCCTT
Gm_547615	ANS2	AAACCCGCTGATTATATTGAGGT	CAACCTCCGTCCTTCCAACC
Gm_100793313	UFGT	CCAGAAACTTACAGGGCGCA	TGCTCGTCGGAGATGAGAGA
