# Supplementary material for: Calcium Positively Mediates Blue Light-Induced Anthocyanin Accumulation in Hypocotyl of Soybean Sprouts
Source: Front Plant Sci. 2021 May 28;12:662091. doi: 10.3389/fpls.2021.662091 (PMC8194075; doi:10.3389/fpls.2021.662091)
Supplement: Supplementary Table 2 — List of genes from different module. [file Table_2.XLSX]

## Sheet: Sheet1
Table S2 List of genes from the different module
Module	Gene ID	Symbol	Annotation
turquoise	Gm_100170685	WRKY11	WRKY transcription factor 11
	Gm_100217333	ICE2	inducer of CBF expression 2
	Gm_100305364	LOC100305364	serine/threonine protein kinase-like protein
	Gm_100305429	LOC100305429	lectin protein kinase family protein
	Gm_100305480	LOC100305480	uncharacterized LOC100305480
	Gm_100305492	LOC100305492	uncharacterized LOC100305492
	Gm_100305542	LOC100305542	uncharacterized LOC100305542
	Gm_100305553	LOC100305553	Bowman-Birk type proteinase inhibitor
	Gm_100305560	LOC100305560	immediate early response 3-interacting protein 1 [Glycine max]
	Gm_100305605	LOC100305605	uncharacterized LOC100305605
	Gm_100305625	LOC100305625	putative ribonuclease E/G family protein
	Gm_100305884	LOC100305884	putative expansin-like A2
	Gm_100306089	LOC100306089	uncharacterized LOC100306089
	Gm_100306117	LOC100306117	putative ATP-dependent Clp protease adapter protein CLPS1%2C chloroplastic
	Gm_100306119	LOC100306119	tau class glutathione S-transferase
	Gm_100306139	LOC100306139	uncharacterized LOC100306139
	Gm_100306198	LOC100306198	uncharacterized LOC100306198
	Gm_100306289	LOC100306289	RNA polymerase sigma factor sigF, chloroplastic [Glycine max]
	Gm_100306345	LOC100306345	CASP-like protein 3
	Gm_100306375	LOC100306375	chlorophyll A-B binding protein
	Gm_100306540	LOC100306540	uncharacterized LOC100306540
	Gm_100306542	LOC100306542	uncharacterized LOC100306542
	Gm_100306543	LOC100306543	uncharacterized LOC100306543
	Gm_100306574	LOC100306574	uncharacterized LOC100306574
	Gm_100306630	LOC100306630	LOB domain-containing protein 25
	Gm_100306664	LOC100306664	stress-responsive A/B barrel domain-containing protein
	Gm_100306711	LOC100306711	uncharacterized LOC100306711
	Gm_100499661	LOC100499661	uncharacterized LOC100499661
	Gm_100499961	LOC100499961	uncharacterized LOC100499961
	Gm_100500015	LOC100500015	uncharacterized LOC100500015
	Gm_100500144	LOC100500144	F-box/FBD/LRR repeat-containing protein
	Gm_100500185	LOC100500185	uncharacterized LOC100500185
	Gm_100500201	LOC100500201	alcohol dehydrogenase-like
	Gm_100500219	LOC100500219	uncharacterized LOC100500219
	Gm_100500292	LOC100500292	thioredoxin-like protein
	Gm_100500350	LOC100500350	uncharacterized LOC100500350
	Gm_100500418	LOC100500418	uncharacterized LOC100500418
	Gm_100500421	LOC100500421	uncharacterized LOC100500421
	Gm_100500427	LOC100500427	uncharacterized LOC100500427
	Gm_100500448	LOC100500448	carbonic anhydrase%2C chloroplastic
	Gm_100500466	LOC100500466	uncharacterized LOC100500466
	Gm_100500546	LOC100500546	uncharacterized LOC100500546
	Gm_100500556	LOC100500556	nuclear factor Y%2C subunit B3-like protein
	Gm_100500559	LOC100500559	uncharacterized LOC100500559
	Gm_100500575	LOC100500575	uncharacterized LOC100500575
	Gm_100500605	LOC100500605	uncharacterized LOC100500605
	Gm_100500619	LOC100500619	uncharacterized LOC100500619
	Gm_100526844	LOC100526844	TIR-NBS-LRR type disease resistance protein
	Gm_100526851	LOC100526851	ATP synthase delta chain-like protein
	Gm_100526863	LOC100526863	uncharacterized LOC100526863
	Gm_100526901	LOC100526901	uncharacterized LOC100526901
	Gm_100526956	LOC100526956	putative NADH dehydrogenase transmembrane subunit
	Gm_100527085	LOC100527085	uncharacterized LOC100527085
	Gm_100527142	LOC100527142	C4HC3 zinc-finger-like motif-containing protein
	Gm_100527224	LOC100527224	uncharacterized LOC100527224
	Gm_100527419	LOC100527419	uncharacterized LOC100527419
	Gm_100527611	LOC100527611	anaphase-promoting complex subunit 13 [Cajanus cajan]
	Gm_100527729	LOC100527729	uncharacterized LOC100527729
	Gm_100527825	LOC100527825	uncharacterized LOC100527825
	Gm_100775212	LOC100775212	FAS-associated factor 2-B [Glycine soja]
	Gm_100775264	LOC100775264	chalcone synthase J-like [Glycine max]
	Gm_100775318	LOC100775318	receptor-like serine/threonine-protein kinase ALE2
	Gm_100775374	LOC100775374	DELLA protein RGL1-like [Glycine max]
	Gm_100775376	LOC100775376	long-chain-alcohol oxidase FAO4A-like [Glycine max]
	Gm_100775410	LOC100775410	anaphase-promoting complex subunit 5-like [Glycine max]
	Gm_100775481	LOC100775481	probable protein ABIL5 [Glycine max]
	Gm_100775599	LOC100775599	jacalin-related lectin 3-like
	Gm_100775661	LOC100775661	uncharacterized acetyltransferase At3g50280-like [Glycine max]
	Gm_100775689	LOC100775689	GDSL esterase/lipase EXL3 [Glycine max]
	Gm_100775811	LOC100775811	LOW QUALITY PROTEIN: FAD-dependent urate hydroxylase-like [Glycine max]
	Gm_100775860	LOC100775860	BTB/POZ domain-containing protein NPY4-like [Glycine max]
	Gm_100775970	LOC100775970	peroxidase 3-like [Glycine max]
	Gm_100776421	LOC100776421	zinc-finger homeodomain protein 2 [Glycine max]
	Gm_100776471	LOC100776471	Plastid transcriptionally active 5
	Gm_100776612	LOC100776612	cyclic pyranopterin monophosphate synthase, mitochondrial-like
	Gm_100776882	LOC100776882	myb-like protein AA [Glycine max]
	Gm_100776976	LOC100776976	pheophytinase, chloroplastic
	Gm_100777123	LOC100777123	transmembrane protein [Arabidopsis thaliana]
	Gm_100777136	LOC100777136	orotidine 5'-phosphate decarboxylase [Arabidopsis thaliana]
	Gm_100777168	LOC100777168	AP2-like ethylene-responsive transcription factor AIL6 [Glycine max]
	Gm_100777201	LOC100777201	L-type lectin-domain containing receptor kinase IX.1-like [Glycine max]
	Gm_100777649	LOC100777649	inositol oxygenase 2-like
	Gm_100777917	LOC100777917	oligopeptide transporter 7-like [Glycine max]
	Gm_100777951	LOC100777951	protein QUIRKY-like [Glycine max]
	Gm_100778068	LOC100778068	protein ORANGE-LIKE, chloroplastic [Cajanus cajan]
	Gm_100778139	LOC100778139	beta-amyrin 28-oxidase-like [Glycine max]
	Gm_100778586	LOC100778586	serine acetyltransferase 2-like
	Gm_100778607	LOC100778607	anaphase-promoting complex subunit 1-like
	Gm_100778636	LOC100778636	RNA polymerase sigma factor sigF, chloroplastic-like [Glycine max]
	Gm_100778806	LOC100778806	myosin-11-like [Vigna radiata var. radiata] [Vigna radiata]
	Gm_100778931	LOC100778931	MADS-box transcription factor 1-like
	Gm_100778960	LOC100778960	WD repeat-containing protein 76-like [Glycine max]
	Gm_100779044	GIGANTEA	protein GIGANTEA
	Gm_100779277	LOC100779277	plant/F18G18-200 protein [Medicago truncatula]
	Gm_100779280	LOC100779280	spermidine hydroxycinnamoyl transferase-like [Glycine max]
	Gm_100779327	LOC100779327	ribosomal RNA small subunit methyltransferase B [Glycine max]
	Gm_100779351	LOC100779351	uncharacterized LOC100779351
	Gm_100779440	LOC100779440	vacuolar cation/proton exchanger 3 [Glycine max]
	Gm_100779486	LOC100779486	BAG family molecular chaperone regulator 1-like
	Gm_100779583	LOC100779583	telomere repeat-binding factor 2-like
	Gm_100779639	LOC100779639	ycf3-interacting protein 1, chloroplastic [Glycine max]
	Gm_100779668	LOC100779668	4-coumarate--CoA ligase 2-like [Glycine max]
	Gm_100779699	LOC100779699	transcription factor TCP11-like [Glycine max]
	Gm_100779789	LOC100779789	geraniol 8-hydroxylase-like [Glycine max]
	Gm_100779814	LOC100779814	spermidine hydroxycinnamoyl transferase-like [Glycine max]
	Gm_100780018	LOC100780018	glucose-6-phosphate 1-dehydrogenase, chloroplastic-like
	Gm_100780041	LOC100780041	NADP-dependent glyceraldehyde-3-phosphate dehydrogenase-like [Glycine max]
	Gm_100780347	LOC100780347	(6-4)DNA photolyase
	Gm_100780777	LOC100780777	photosystem II reaction center PSB28 protein, chloroplastic-like [Glycine max]
	Gm_100780789	GMCUPIN19.11	germin-like protein subfamily 1 member 20 [Glycine max]
	Gm_100781091	LOC100781091	transcription factor MYB90-like [Glycine max]
	Gm_100781204	LOC100781204	PPR containing plant-like protein [Medicago truncatula]
	Gm_100781278	LOC100781278	protein DETOXIFICATION 33-like [Glycine max]
	Gm_100781532	LOC100781532	saccharopine dehydrogenase [Medicago truncatula]
	Gm_100781706	LOC100781706	E3 ubiquitin-protein ligase ATL6-like [Glycine max]
	Gm_100781721	LOC100781721	vitellogenin-1-like [Glycine max]
	Gm_100781727	LOC100781727	transcription factor MYB44-like [Glycine max]
	Gm_100781752	LOC100781752	lysM domain receptor-like kinase 3 [Glycine max]
	Gm_100781868	LOC100781868	carbonic anhydrase%2C chloroplastic
	Gm_100782080	LOC100782080	MFP1 attachment factor 1 [Glycine max]
	Gm_100782104	LOC100782104	probable xyloglucan endotransglucosylase/hydrolase protein 23 [Glycine max]
	Gm_100782252	LOC100782252	Cytochrome c oxidase biogenesis protein Cmc1-like [Theobroma cacao]
	Gm_100782272	LOC100782272	GDSL esterase/lipase At3g27950-like [Glycine max]
	Gm_100782322	LOC100782322	C-factor-like [Glycine max]
	Gm_100782541	LOC100782541	abscisic acid 8'-hydroxylase 2
	Gm_100782590	LOC100782590	DUF506 family protein [Medicago truncatula]
	Gm_100782655	LOC100782655	zinc finger protein CONSTANS-LIKE 9-like [Glycine max]
	Gm_100782793	ICL	isocitrate lyase 2 [Glycine max]
	Gm_100782797	LOC100782797	protein PROTON GRADIENT REGULATION 5%2C chloroplastic-like
	Gm_100782846	LOC100782846	TPR repeat-containing thioredoxin TTL1 [Glycine max]
	Gm_100782912	LOC100782912	beta-carotene isomerase D27, chloroplastic-like
	Gm_100783000	LOC100783000	K_trans domain-containing protein [Cephalotus follicularis]
black	Gm_100783005	LOC100783005	UDP-glycosyltransferase 79B3-like [Glycine max]
	Gm_100783203	LOC100783203	pheromone-processing carboxypeptidase KEX1-like [Glycine max]
	Gm_100783312	LOC100783312	cryptochrome DASH, chloroplastic/mitochondrial [Glycine max]
	Gm_100783319	LOC100783319	NUDIX hydrolase domain-like protein [Cynara cardunculus var. scolymus] [Cynara cardunculus]
	Gm_100783357	LOC100783357	DUF3082 domain-containing protein [Cephalotus follicularis]
	Gm_100783503	FNSII-1	licodione synthase-like
	Gm_100783538	LOC100783538	probable solanesyl-diphosphate synthase 3, chloroplastic [Glycine max]
	Gm_100783711	LOC100783711	TLC domain-containing protein At5g14285-like [Lupinus angustifolius]
	Gm_100783862	LOC100783862	probable LRR receptor-like serine/threonine-protein kinase At1g53440
	Gm_100784215	LOC100784215	Cysteine-rich receptor-like protein kinase 26 [Glycine soja]
	Gm_100784260	LOC100784260	filament-like plant protein
	Gm_100784275	LOC100784275	lycopene beta/epsilon cyclase [Medicago truncatula]
	Gm_100784313	LOC100784313	GDP-mannose transporter GONST4 [Glycine max]
	Gm_100784395	LOC100784395	linolenate hydroperoxide lyase, chloroplastic [Glycine max]
	Gm_100784401	LOC100784401	ascorbate transporter, chloroplastic-like
	Gm_100784784	LOC100784784	ethylene-responsive transcription factor 1-like protein
	Gm_100784920	LOC100784920	probable LRR receptor-like serine/threonine-protein kinase At1g53430
	Gm_100785040	LOC100785040	protein REVEILLE 1 [Glycine max]
	Gm_100785172	LOC100785172	polyketide cyclase/dehydrase and lipid transporter [Medicago truncatula]
	Gm_100785177	LOC100785177	transcription factor bHLH111-like
	Gm_100785282	LOC100785282	cysteine-rich receptor-like protein kinase 8
	Gm_100785369	LOC100785369	rubredoxin family protein [Phaseolus vulgaris]
	Gm_100785379	LOC100785379	ATP-dependent Clp protease adapter protein CLPS1, chloroplastic
	Gm_100785412	LOC100785412	peptidyl-prolyl cis-trans isomerase FKBP65-like
	Gm_100785613	LOC100785613	uncharacterized LOC100785613
	Gm_100785802	LOC100785802	phosphoglycerate mutase-like protein AT74H
	Gm_100785811	LOC100785811	glycine cleavage system H protein, mitochondrial [Glycine max]
	Gm_100786176	LOC100786176	gibberellin 2-beta-dioxygenase 8-like [Glycine max]
	Gm_100786362	LOC100786362	dolichol phosphate-mannose biosynthesis regulatory protein-like [Glycine max]
	Gm_100786484	LOC100786484	translation initiation factor IF-2-like [Glycine max]
	Gm_100786630	SGT2	serine--glyoxylate aminotransferase-like
	Gm_100786706	LOC100786706	Peroxisomal membrane protein 2 [Glycine soja]
	Gm_100786782	LOC100786782	uncharacterized LOC100786782
	Gm_100786962	LOC100786962	protein PLASTID TRANSCRIPTIONALLY ACTIVE 14-like [Glycine max]
	Gm_100787038	LOC100787038	spermidine hydroxycinnamoyl transferase-like
	Gm_100787175	LOC100787175	pleiotropic drug resistance protein 2-like [Glycine max]
	Gm_100787265	LOC100787265	actin-like [Glycine max]
	Gm_100787312	LOC100787312	26S proteasome non-ATPase regulatory subunit 12 homolog A [Glycine max]
	Gm_100787444	FG3	UDP-glycosyltransferase 79B30
	Gm_100787835	LOC100787835	hydroxysteroid 11-beta-dehydrogenase 1-like protein-like
	Gm_100787929	LOC100787929	transcription factor UNE10-like [Glycine max]
	Gm_100788071	GMNIP2-2	nodulin 26-like intrinsic protein NIP2-2
	Gm_100788088	LOC100788088	Serine hydroxymethyltransferase [Anthurium amnicola]
	Gm_100788403	LOC100788403	protein LITTLE ZIPPER 2 [Glycine max]
	Gm_100788455	LOC100788455	photosynthetic NDH subunit of subcomplex B 2, chloroplastic-like [Glycine max]
	Gm_100788458	LOC100788458	serine/threonine-protein kinase ATM
	Gm_100788535	LOC100788535	uncharacterized LOC100788535
	Gm_100788561	LOC100788561	mitochondrial phosphate carrier protein 1, mitochondrial-like
	Gm_100788597	LOC100788597	dual specificity protein phosphatase 12-like
	Gm_100788736	LOC100788736	Protein TOPLESS [Glycine soja]
	Gm_100788940	LOC100788940	thylakoid soluble phosphoprotein TSP9 protein [Medicago truncatula]
	Gm_100788953	LOC100788953	thiamine thiazole synthase 2, chloroplastic-like [Glycine max]
	Gm_100789277	LOC100789277	uncharacterized LOC100789277
	Gm_100789302	LOC100789302	hippocampus abundant transcript-like protein 1
	Gm_100789487	LOC100789487	protein DETOXIFICATION 21-like [Glycine max]
	Gm_100789532	LOC100789532	B-box zinc finger protein 32-like
	Gm_100789670	LOC100789670	ninja-family protein 4-like [Glycine max]
	Gm_100789684	LOC100789684	leucine-rich repeat receptor-like tyrosine-protein kinase PXC3 [Glycine max]
	Gm_100789790	LOC100789790	pentatricopeptide repeat-containing protein At3g26630, chloroplastic [Glycine max]
	Gm_100789808	LOC100789808	transmembrane protein [Arabidopsis thaliana]
	Gm_100789929	LOC100789929	cytochrome P450 704C1-like [Glycine max]
	Gm_100790141	LOC100790141	uncharacterized LOC100790141
	Gm_100790142	LOC100790142	STS14 protein [Glycine max]
	Gm_100790228	LOC100790228	probable purple acid phosphatase 20
	Gm_100790377	LOC100790377	glucan endo-1,3-beta-glucosidase-like [Glycine max]
	Gm_100790410	LOC100790410	peroxisomal membrane protein 11B-like [Glycine max]
	Gm_100790457	LOC100790457	forkhead-associated domain protein [Arabidopsis thaliana]
	Gm_100790570	LOC100790570	40S ribosomal protein S28 [Glycine max]
	Gm_100790645	LOC100790645	A-agglutinin anchorage subunit-like
	Gm_100790804	LOC100790804	TMV resistance protein N-like [Glycine max]
	Gm_100790901	LOC100790901	chlorophyllase-2, chloroplastic [Glycine max]
	Gm_100790943	LOC100790943	uncharacterized LOC100790943
	Gm_100790957	LOC100790957	39S ribosomal protein L41-A%2C mitochondrial-like
	Gm_100790959	LOC100790959	B-box zinc finger protein 22
	Gm_100790993	LOC100790993	transcription factor ILR3-like [Glycine max]
	Gm_100791086	LOC100791086	TNP2 [Glycine max]
	Gm_100791103	LOC100791103	cyclin-U2-1 [Glycine max]
	Gm_100791116	LOC100791116	nuclear transcription factor Y subunit B-4-like [Glycine max]
	Gm_100791245	LOC100791245	protein ASPARTIC PROTEASE IN GUARD CELL 2 [Glycine max]
	Gm_100791457	LOC100791457	F-box protein At2g39490 [Glycine max]
	Gm_100791540	LOC100791540	Localized to the inner membrane of the chloroplast [Theobroma cacao]
	Gm_100791655	LOC100791655	serine/threonine-protein phosphatase PP1-like [Glycine max]
	Gm_100791704	LOC100791704	homeobox protein SBH1-like
	Gm_100791900	LOC100791900	transcription-repair-coupling factor-like [Glycine max]
	Gm_100791905	LOC100791905	formyltetrahydrofolate deformylase 2, mitochondrial-like
	Gm_100792172	LOC100792172	gibberellin 2-beta-dioxygenase 8-like
	Gm_100792197	COL10	zinc finger protein CONSTANS-LIKE 5-like
	Gm_100792275	LOC100792275	29 kDa ribonucleoprotein, chloroplastic-like [Glycine max]
	Gm_100792351	LOC100792351	peroxidase 5-like [Glycine max]
	Gm_100792394	LOC100792394	fructose-bisphosphate aldolase, cytoplasmic isozyme 1 [Glycine max]
yellow	Gm_100792526	LOC100792526	small nuclear ribonucleoprotein Sm D2-like [Glycine max]
	Gm_100792546	LOC100792546	BnaC02g43410D [Brassica napus]
	Gm_100792638	LOC100792638	peptide methionine sulfoxide reductase-like
	Gm_100792679	LOC100792679	pericentriolar material 1 protein [Theobroma cacao]
	Gm_100792731	LOC100792731	probable xyloglucan endotransglucosylase/hydrolase protein 32 [Glycine max]
	Gm_100792767	LOC100792767	transposase [Glycine max]
	Gm_100792775	LOC100792775	peroxidase 7-like
	Gm_100792887	LOC100792887	serine/threonine-protein kinase HT1-like [Glycine max]
	Gm_100792935	LOC100792935	E3 ubiquitin-protein ligase KEG [Glycine soja]
	Gm_100792965	LOC100792965	alpha-(1,4)-fucosyltransferase-like [Glycine max]
	Gm_100793015	LOC100793015	protein CURVATURE THYLAKOID 1B, chloroplastic [Glycine max]
	Gm_100793156	LOC100793156	calmodulin-binding protein 60 A-like [Glycine max]
	Gm_100793181	LOC100793181	CASP-like protein 5B2 [Glycine max]
	Gm_100793197	LOC100793197	fatty acyl-CoA reductase 3-like [Glycine max]
	Gm_100793200	LOC100793200	adenylyl-sulfate kinase 3-like [Glycine max]
	Gm_100793260	LOC100793260	homeobox-leucine zipper protein ATHB-7-like
	Gm_100793544	LOC100793544	internal alternative NAD(P)H-ubiquinone oxidoreductase A1, mitochondrial-like [Glycine max]
	Gm_100793548	LOC100793548	gibberellin 2-beta-dioxygenase 8-like
	Gm_100793561	ELF3A	protein EARLY FLOWERING 3-like [Glycine max]
	Gm_100793638	LOC100793638	fatty acid desaturase 4, chloroplastic-like [Glycine max]
	Gm_100793709	LOC100793709	SPX domain-containing membrane protein At4g22990-like
	Gm_100793741	LOC100793741	NAD(P)H-quinone oxidoreductase subunit U, chloroplastic-like [Glycine max]
	Gm_100793805	LOC100793805	cucumisin [Glycine max]
	Gm_100793829	LOC100793829	probable protein ABIL5
	Gm_100793911	LOC100793911	protein BIC1-like [Cajanus cajan]
	Gm_100793950	LOC100793950	gibberellin 2-beta-dioxygenase 8-like [Glycine max]
	Gm_100794126	LOC100794126	mannan endo-1,4-beta-mannosidase 7 [Glycine max]
	Gm_100794139	UGT78K1	UDP-glucose:flavonoid 3-O-glucosyltransferase
	Gm_100794223	LOC100794223	senescence-associated family protein [Populus trichocarpa]
	Gm_100794423	GMYABBY5	transcription factor YABBY5
	Gm_100794438	LOC100794438	zinc-finger homeodomain protein 2-like
	Gm_100794474	LOC100794474	uncharacterized aarF domain-containing protein kinase At1g79600, chloroplastic [Cicer arietinum]
	Gm_100794571	LOC100794571	uncharacterized LOC100794571
	Gm_100794604	LOC100794604	chlorophyll a-b binding protein CP29.3, chloroplastic-like [Glycine max]
	Gm_100794666	LOC100794666	SKP1-like protein 21
	Gm_100794942	LOC100794942	chaperone protein DnaJ [Glycine max]
	Gm_100795076	LOC100795076	probable purine permease 4 [Glycine max]
	Gm_100795126	LOC100795126	UPF0308 protein At2g37240%2C chloroplastic-like
	Gm_100795418	LOC100795418	probable GTP diphosphokinase RSH2, chloroplastic
	Gm_100795538	LOC100795538	F-box protein At1g80960-like [Glycine max]
	Gm_100795624	LOC100795624	serine/threonine-protein kinase STN8, chloroplastic-like [Glycine max]
	Gm_100795628	LOC100795628	fatty acid desaturase 4, chloroplastic-like [Glycine max]
	Gm_100795666	LOC100795666	synaptotagmin-4-like
	Gm_100796265	LOC100796265	DUF4228 domain-containing protein [Cephalotus follicularis]
	Gm_100796464	LOC100796464	ruBisCO large subunit-binding protein subunit beta, chloroplastic-like
	Gm_100796718	LOC100796718	proline-rich extensin-like protein EPR1 [Glycine max]
	Gm_100796911	LOC100796911	CRAL-TRIO domain-containing protein C23B6.04c [Glycine soja]
	Gm_100797455	LOC100797455	serine/threonine-protein kinase-like protein ACR4 [Glycine max]
	Gm_100797484	LOC100797484	uncharacterized LOC100797484
	Gm_100797560	LOC100797560	uncharacterized isomerase BH0283-like [Glycine max]
	Gm_100797825	LOC100797825	acidic leucine-rich nuclear phosphoprotein 32-related protein-like [Sesamum indicum]
	Gm_100798028	LOC100798028	mitogen-activated protein kinase kinase kinase 1-like [Glycine max]
	Gm_100798371	LOC100798371	uncharacterized LOC100798371
	Gm_100798399	LOC100798399	primary amine oxidase-like [Glycine max]
	Gm_100798572	LOC100798572	gibberellin 3-beta-dioxygenase 1-like [Glycine max]
	Gm_100798578	LOC100798578	receptor-like serine/threonine-protein kinase ALE2
	Gm_100798628	LOC100798628	nucleolin-like [Vigna radiata var. radiata] [Vigna radiata]
	Gm_100798801	LOC100798801	ABC transporter G family member 22
	Gm_100798832	LOC100798832	elongation factor Tu, chloroplastic-like [Glycine max]
	Gm_100798875	LOC100798875	calmodulin-binding transcription activator 3-like
	Gm_100798983	LOC100798983	DNA repair protein recA homolog 3, mitochondrial-like [Glycine max]
	Gm_100799131	LOC100799131	DUF1350 family protein [Medicago truncatula]
	Gm_100799376	LOC100799376	probable ADP-ribosylation factor GTPase-activating protein AGD11 [Glycine max]
	Gm_100799478	LOC100799478	E3 ubiquitin-protein ligase RHA1B-like [Glycine max]
	Gm_100799633	LOC100799633	DUF2996 family protein [Medicago truncatula]
	Gm_100799793	LOC100799793	malate dehydrogenase%2C glyoxysomal-like
	Gm_100800113	LOC100800113	ATP-dependent Clp protease proteolytic subunit-related protein 2, chloroplastic-like [Glycine max]
	Gm_100800276	LOC100800276	Acetyltransf_1 domain-containing protein [Cephalotus follicularis]
	Gm_100800317	LOC100800317	S-adenosyl-L-methionine-dependent methyltransferase [Phaseolus vulgaris]
	Gm_100800339	PHYE2	phytochrome E-like
	Gm_100800578	GMGIA	GIGANTEA GIa
	Gm_100800772	LOC100800772	K(+) efflux antiporter 2, chloroplastic-like [Glycine max]
	Gm_100800820	LOC100800820	inositol-3-phosphate synthase [Glycine max]
	Gm_100800838	LOC100800838	psbP domain-containing protein 4, chloroplastic-like [Glycine max]
	Gm_100800882	LOC100800882	probable 2-oxoacid dependent dioxygenase [Glycine max]
	Gm_100800945	LOC100800945	protein QUIRKY-like
	Gm_100801058	LOC100801058	reticuline oxidase-like protein [Glycine max]
	Gm_100801071	LOC100801071	probable leucine-rich repeat receptor-like serine/threonine-protein kinase At3g14840 [Glycine max]
brown	Gm_100801168	LOC100801168	kynurenine formamidase-like
	Gm_100801334	LOC100801334	two-component response regulator ORR9-like [Glycine max]
	Gm_100801441	LOC100801441	sulfite exporter TauE/SafE family protein [Medicago truncatula]
	Gm_100801530	LOC100801530	protein NIM1-INTERACTING 3-like [Glycine max]
	Gm_100801659	LOC100801659	tuberculostearic acid methyltransferase UfaA1-like
	Gm_100801685	LOC100801685	light-mediated development protein DET1-like
	Gm_100801689	LOC100801689	basic endochitinase-like [Glycine max]
	Gm_100801727	LOC100801727	protein HOTHEAD-like
	Gm_100801945	LOC100801945	glucose-6-phosphate 1-dehydrogenase, chloroplastic-like [Glycine max]
	Gm_100802369	LOC100802369	LYR motif-containing protein 4B-like [Glycine max]
	Gm_100802731	LOC100802731	UPF0481 protein At3g47200-like [Glycine max]
	Gm_100802983	LOC100802983	Maf DDB-G0281937-like protein [Medicago truncatula]
	Gm_100802995	LOC100802995	protein LOW PSII ACCUMULATION 3, chloroplastic-like [Glycine max]
	Gm_100803041	LOC100803041	reticuline oxidase-like protein [Glycine max]
	Gm_100803221	LOC100803221	endo-1,3;1,4-beta-D-glucanase [Glycine max]
	Gm_100803495	LOC100803495	WAT1-related protein At1g70260-like [Glycine max]
	Gm_100803526	LOC100803526	pentatricopeptide repeat-containing protein At5g16420, mitochondrial [Glycine max]
	Gm_100803551	LOC100803551	uncharacterized aarF domain-containing protein kinase At1g79600, chloroplastic
	Gm_100803573	LOC100803573	methyltransferase-like protein [Medicago truncatula]
	Gm_100803605	LOC100803605	protein LIGHT-DEPENDENT SHORT HYPOCOTYLS 4-like [Glycine max]
	Gm_100803646	LOC100803646	DPG1-like protein
	Gm_100803824	LOC100803824	ATP-dependent zinc metalloprotease FTSH, chloroplastic [Glycine max]
	Gm_100804300	LOC100804300	universal stress protein A-like protein [Glycine max]
	Gm_100804395	LOC100804395	O-acyltransferase WSD1-like [Glycine max]
	Gm_100804417	LOC100804417	DUF1666 family protein [Medicago truncatula]
	Gm_100804456	LOC100804456	homeobox-leucine zipper protein HAT3-like [Glycine max]
	Gm_100804503	LOC100804503	BTB/POZ domain-containing protein At1g03010-like
	Gm_100804569	LOC100804569	late embryogenesis abundant protein At1g64065-like [Glycine max]
	Gm_100804672	LOC100804672	ribosomal RNA processing protein 36 homolog
	Gm_100804783	LOC100804783	phototropin-2-like [Glycine max]
	Gm_100804859	LOC100804859	TNP2 [Glycine max]
	Gm_100804915	LOC100804915	20 kDa chaperonin, chloroplastic [Glycine max]
	Gm_100804927	LOC100804927	O-acyltransferase WSD1 [Glycine max]
	Gm_100805672	LOC100805672	scarecrow-like protein 21 [Glycine max]
	Gm_100805674	LOC100805674	pathogenic type III effector avirulence factor Avr AvrRpt-cleavage: cleavage site protein [Medicago truncatula]
	Gm_100805680	LOC100805680	photosynthetic NDH subunit of subcomplex B 2, chloroplastic [Glycine max]
	Gm_100805888	LOC100805888	protein CROWDED NUCLEI 3-like
	Gm_100805893	LOC100805893	DUF246 domain-containing protein [Glycine soja]
	Gm_100806014	LOC100806014	AT-hook motif nuclear-localized protein 28-like [Glycine max]
	Gm_100806440	LOC100806440	GPI transamidase component PIG-S-like [Glycine max]
	Gm_100806754	LOC100806754	probable galacturonosyltransferase-like 1 [Glycine max]
	Gm_100806789	GMHSF-22	heat stress transcription factor A-6b-like [Glycine max]
	Gm_100806819	LOC100806819	GATA transcription factor 17-like [Glycine max]
	Gm_100806919	LOC100806919	flap endonuclease GEN-like 2
	Gm_100806934	LOC100806934	short-chain dehydrogenase TIC 32, chloroplastic-like
	Gm_100807020	MYBJ2	myb-related protein 306-like
	Gm_100807032	LOC100807032	uroporphyrinogen decarboxylase 1, chloroplastic
	Gm_100807054	LOC100807054	(S)-coclaurine N-methyltransferase-like [Glycine max]
	Gm_100807431	LOC100807431	phospholipase D alpha 4-like
	Gm_100807450	LOC100807450	uncharacterized LOC100807450
	Gm_100807468	LOC100807468	protein PLASTID MOVEMENT IMPAIRED 1-like [Cajanus cajan]
	Gm_100807565	LOC100807565	cytochrome c oxidase assembly factor 5-like [Glycine max]
	Gm_100807687	LOC100807687	long chain acyl-CoA synthetase 1-like [Glycine max]
	Gm_100807720	LOC100807720	GDSL esterase/lipase At5g33370 [Glycine max]
	Gm_100808004	LOC100808004	SKP1-like protein 21
	Gm_100808011	LOC100808011	ribosome biogenesis ATPase RIX7 [Vigna angularis]
	Gm_100808026	LOC100808026	microtubule-associated protein RP/EB family member 1B
	Gm_100808289	LOC100808289	protein MKS1-like [Glycine max]
	Gm_100808399	LOC100808399	calcium-dependent protein kinase 32-like [Glycine max]
	Gm_100808427	LOC100808427	pentatricopeptide repeat-containing protein At5g42310, mitochondrial
	Gm_100808510	LOC100808510	protein NRT1/ PTR FAMILY 1.2-like [Glycine max]
cyan	Gm_100808518	LOC100808518	golgin candidate 3-like [Glycine max]
	Gm_100808802	LOC100808802	pectinesterase/pectinesterase inhibitor [Medicago truncatula]
	Gm_100808888	LOC100808888	CRS2-associated factor 2, mitochondrial-like
	Gm_100808910	LOC100808910	zinc-finger homeodomain protein 1-like [Glycine max]
	Gm_100808914	LOC100808914	hybrid signal transduction protein dokA
	Gm_100808970	LOC100808970	protein TIFY 4B-like
	Gm_100809133	LOC100809133	plant/F12P19-7 protein [Medicago truncatula]
	Gm_100809205	LOC100809205	Peptidyl-prolyl cis-trans isomerase FKBP20-2, chloroplastic [Glycine soja]
	Gm_100809295	LOC100809295	non-symbiotic hemoglobin 1-like
	Gm_100809304	LOC100809304	Cyclin delta-3
	Gm_100809345	LOC100809345	O-acyltransferase WSD1-like [Glycine max]
	Gm_100809490	LOC100809490	two-component response regulator-like PRR95
	Gm_100809780	LOC100809780	phytosulfokines-like [Glycine max]
	Gm_100809812	LOC100809812	aldehyde dehydrogenase family 3 member F1-like [Glycine max]
	Gm_100809887	LOC100809887	ethylene-responsive transcription factor ERF053-like [Glycine max]
	Gm_100809941	LOC100809941	putative exosome complex component rrp40-like
	Gm_100810165	LOC100810165	ABC transporter G family member 21-like [Glycine max]
	Gm_100810192	LOC100810192	thioredoxin H2-like [Glycine max]
	Gm_100810240	LOC100810240	RING-H2 finger protein ATL20-like [Glycine max]
	Gm_100810451	LOC100810451	glucose-1-phosphate adenylyltransferase large subunit 1%2C chloroplastic-like
	Gm_100810728	LOC100810728	ribosomal protein L31 [Medicago truncatula]
	Gm_100810770	LOC100810770	protein EXORDIUM-like 2 [Glycine max]
	Gm_100810864	LOC100810864	cysteine-rich receptor-like protein kinase 19 [Glycine max]
	Gm_100810874	LOC100810874	uncharacterized LOC100810874
	Gm_100810918	LOC100810918	DUF616 family protein [Medicago truncatula]
	Gm_100810928	LOC100810928	uncharacterized LOC100810928
	Gm_100810986	LOC100810986	prolycopene isomerase, chloroplastic [Glycine max]
	Gm_100811041	LOC100811041	zinc-finger homeodomain protein 2-like
	Gm_100811247	LOC100811247	caffeoyl-CoA O-methyltransferase-like [Glycine max]
	Gm_100811303	LOC100811303	60S ribosomal protein L6%2C mitochondrial-like
	Gm_100811388	LOC100811388	regulatory protein NPR5-like [Glycine max]
	Gm_100811449	LOC100811449	protein EXORDIUM-like [Glycine max]
	Gm_100811620	LOC100811620	NAD(P)H-quinone oxidoreductase subunit N, chloroplastic-like [Glycine max]
	Gm_100811752	LOC100811752	actin cross-linking protein [Medicago truncatula]
	Gm_100811937	LOC100811937	subtilisin-like protease Glyma18g48580 [Glycine max]
	Gm_100812118	LOC100812118	calvin cycle protein CP12-1, chloroplastic [Glycine max]
	Gm_100812119	GMTPS21	terpene synthase TPS21
	Gm_100812271	LOC100812271	Mitochondrial substrate carrier family protein B [Glycine soja]
	Gm_100812458	LOC100812458	pentatricopeptide repeat-containing protein At3g22470, mitochondrial-like [Cajanus cajan]
	Gm_100812580	SIG5B	RNA polymerase sigma factor sigE%2C chloroplastic/mitochondrial-like
	Gm_100812708	LOC100812708	NUMOD3 motif protein [Medicago truncatula]
pink	Gm_100812717	LOC100812717	bifunctional epoxide hydrolase 2-like [Glycine max]
	Gm_100812801	LOC100812801	shaggy-related protein kinase eta-like [Glycine max]
	Gm_100812868	LOC100812868	ribose-phosphate pyrophosphokinase 4 [Glycine max]
	Gm_100812917	LOC100812917	GRF1-interacting factor 1-like
	Gm_100812929	LOC100812929	beta-glucosidase 18-like
	Gm_100813332	LOC100813332	sodium/hydrogen exchanger 4
	Gm_100813349	LOC100813349	U-box domain-containing protein 8-like [Glycine max]
	Gm_100813375	LOC100813375	senescence regulator [Medicago truncatula]
	Gm_100813418	LOC100813418	protein XRI1-like [Glycine max]
	Gm_100813436	LOC100813436	protein DETOXIFICATION 18-like
	Gm_100813574	LOC100813574	chromodomain-helicase-DNA-binding protein 8-like
	Gm_100813624	LOC100813624	psbP-like protein 2%2C chloroplastic-like
	Gm_100813633	LOC100813633	mTERF domain-containing protein
	Gm_100813719	LOC100813719	transcription factor/transcription regulator [Medicago truncatula]
	Gm_100813721	LOC100813721	cryptochrome DASH, chloroplastic/mitochondrial
	Gm_100813742	LOC100813742	probable xyloglucan endotransglucosylase/hydrolase protein 32 [Glycine max]
	Gm_100813810	LOC100813810	probable protein phosphatase 2C 63 [Glycine max]
	Gm_100813811	LOC100813811	leucine-rich repeat extensin-like protein 6 [Glycine max]
green	ncbi_100170701	CHS8	chalcone synthase
	ncbi_100775264	LOC100775264	chalcone synthase J-like
	ncbi_100779649	LOC100779649	chalcone synthase CHS4
	ncbi_100782897	CHS7	chalcone synthase 7
	ncbi_100790997	CHS9	chalcone synthase 1
	ncbi_100792581	LOC100792581	chalcone synthase 5-like
	ncbi_732575	GMACHS1	chalcone synthase 1
	ncbi_100788012	LOC100788012	flavonol synthase/flavanone 3-hydroxylase-like
	ncbi_100793902	LOC100793902	flavonol synthase/flavanone 3-hydroxylase
	ncbi_732548	F3H	flavanone 3-hydroxylase
	ncbi_732626	DFR2	dihydroflavonol-4-reductase
	ncbi_547615	ANS2	anthocyanidin synthase
	ncbi_100794139	UGT78K1	UDP-glucose:flavonoid 3-O-glucosyltransferase
	ncbi_100812624	UGT78K2	UDP-glucose:flavonoid 3-O-glucosyltransferase
	ncbi_100781091	LOC100781091	transcription factor MYB90-like
	ncbi_100778957	LOC100778957	transcription factor MYB75-like
	ncbi_778086	MYB114	MYB transcription factor MYB114
	ncbi_100788438	GMPAL1.2	phenylalanine ammonia-lyase 1
	ncbi_100787902	GMPAL1.3	phenylalanine ammonia-lyase 1
	ncbi_547475	SF3'H1	flavonoid 3'-hydroxylase
	ncbi_100804241	GMCHI3A2	chalcone isomerase
	ncbi_732649	GMCHI3A1	chalcone isomerase
purple	Gm_100813860	LOC100813860	leucine-rich repeat extensin-like protein 1 [Glycine max]
	Gm_100813861	LOC100813861	myosin-2
	Gm_100813904	LOC100813904	uncharacterized LOC100813904
	Gm_100814030	LOC100814030	thioredoxin-like protein CDSP32, chloroplastic [Glycine max]
	Gm_100814087	LOC100814087	probable protein phosphatase 2C 34 [Glycine max]
	Gm_100814123	LOC100814123	probable protein phosphatase 2C 38 [Glycine max]
	Gm_100814266	LOC100814266	universal stress protein G [Glycine max]
	Gm_100814289	LOC100814289	calvin cycle protein CP12-2, chloroplastic [Glycine max]
	Gm_100814291	LOC100814291	uncharacterized LOC100814291
	Gm_100814459	LOC100814459	spermidine hydroxycinnamoyl transferase-like [Glycine max]
	Gm_100814494	LOC100814494	two-component response regulator ARR9-like
	Gm_100814571	LOC100814571	Non-specific lipid-transfer protein 8 [Glycine soja]
	Gm_100814619	LOC100814619	ribonuclease J-like
tan	Gm_100814771	LOC100814771	protein NUCLEAR FUSION DEFECTIVE 4-like [Glycine max]
	Gm_100814915	LOC100814915	glucose-6-phosphate isomerase, cytosolic 2-like [Glycine max]
	Gm_100815004	LOC100815004	EPIDERMAL PATTERNING FACTOR-like protein 5 [Glycine max]
	Gm_100815141	LOC100815141	serine carboxypeptidase-like 33 [Glycine max]
	Gm_100815158	LOC100815158	peroxidase 5-like [Glycine max]
	Gm_100815193	LOC100815193	very-long-chain 3-oxoacyl-CoA reductase-like [Glycine max]
	Gm_100815208	LOC100815208	GATA transcription factor 11-like [Glycine max]
	Gm_100815256	LOC100815256	dehydrodolichyl diphosphate synthase 2-like
	Gm_100815472	LOC100815472	actin-like [Glycine max]
	Gm_100815485	LOC100815485	quinone-oxidoreductase-like protein [Medicago truncatula]
salmon	Gm_100815543	LOC100815543	protein CNGC15a-like
	Gm_100815684	LOC100815684	protein BIC1-like [Cajanus cajan]
	Gm_100815772	LOC100815772	AT-hook motif nuclear-localized protein 17-like [Glycine max]
	Gm_100815785	LOC100815785	3beta-hydroxysteroid-dehydrogenase/decarboxylase
	Gm_100815832	LOC100815832	uncharacterized LOC100815832
	Gm_100815937	LOC100815937	Cyclopropane-fatty-acyl-phospholipid synthase [Cajanus cajan]
	Gm_100815943	LOC100815943	fructose-1%2C6-bisphosphatase%2C cytosolic-like
	Gm_100815970	LOC100815970	leginsulin 1 [Glycine max]
midlightblue	Gm_100816088	LOC100816088	rubredoxin family protein [Phaseolus vulgaris]
	Gm_100816095	LOC100816095	dirigent protein 22-like [Glycine max]
	Gm_100816164	LOC100816164	endoribonuclease Dicer homolog 2-like
	Gm_100816354	LOC100816354	ATP-dependent zinc metalloprotease FTSH 2%2C chloroplastic-like
	Gm_100816676	LOC100816676	MACPF domain-containing protein NSL1-like [Glycine max]
	Gm_100816690	LOC100816690	TMV resistance protein N-like
	Gm_100816709	LOC100816709	chaperone protein dnaJ 11, chloroplastic-like [Glycine max]
	Gm_100816715	LOC100816715	WAT1-related protein At5g40240
	Gm_100816926	LOC100816926	50S ribosomal protein L7/L12-like [Glycine max]
	Gm_100816951	LOC100816951	uncharacterized LOC100816951
	Gm_100816996	LOC100816996	uncharacterized sugar kinase slr0537 [Glycine max]
	Gm_100817070	LOC100817070	U-box domain-containing protein 17-like [Glycine max]
	Gm_100817097	LOC100817097	ethylene-responsive transcription factor 1A-like [Glycine max]
	Gm_100817215	LOC100817215	transcription factor PAR1-like [Glycine max]
	Gm_100817380	LOC100817380	thylakoid lumenal 17.9 kDa protein, chloroplastic [Glycine max]
	Gm_100817395	LOC100817395	calcium uptake protein 3, mitochondrial-like [Glycine max]
	Gm_100817420	LOC100817420	protein abrupt [Cajanus cajan]
	Gm_100817619	LOC100817619	uncharacterized protein LOC100817619 [Glycine max]
	Gm_100817627	LOC100817627	NHP2-like protein 1 [Glycine max]
	Gm_100817788	LOC100817788	tetraspanin-8 [Glycine max]
lightcyan	Gm_100817960	LOC100817960	LRR receptor-like serine/threonine-protein kinase FLS2 [Glycine max]
	Gm_100818034	RCA11	ribulose bisphosphate carboxylase/oxygenase activase%2C chloroplastic-like
	Gm_100818345	LOC100818345	probable indole-3-pyruvate monooxygenase YUCCA3 [Glycine max]
	Gm_100818383	LOC100818383	fructose-bisphosphate aldolase 1, chloroplastic [Glycine max]
	Gm_100818459	LOC100818459	post-illumination chlorophyll fluorescence increase [Medicago truncatula]
	Gm_100818578	LOC100818578	DNA repair protein XRCC2 homolog
	Gm_100818670	LOC100818670	diacylglycerol O-acyltransferase 2-like
	Gm_100818723	LOC100818723	pheophytinase, chloroplastic [Glycine max]
	Gm_100818811	LOC100818811	DUF241 domain protein [Medicago truncatula]
	Gm_100818915	LOC100818915	fructose-bisphosphate aldolase 1, chloroplastic [Glycine max]
	Gm_100819040	LOC100819040	C-factor-like
	Gm_100819042	LOC100819042	heparanase-like protein 1
	Gm_100819120	LOC100819120	probable trehalose-phosphate phosphatase C [Glycine max]
	Gm_100819676	LOC100819676	indole-3-acetic acid-amido synthetase GH3.6-like [Glycine max]
	Gm_100819714	LOC100819714	glycine dehydrogenase (decarboxylating), mitochondrial [Glycine max]
	Gm_100819782	LOC100819782	B3 domain-containing transcription factor VRN1-like
	Gm_100819803	DHAR1	DHAR class glutathione S-transferase
	Gm_100819805	LOC100819805	probable glutathione S-transferase
	Gm_100819908	MIPS4	inositol-3-phosphate synthase [Glycine max]
	Gm_100819919	LOC100819919	monodehydroascorbate reductase%2C chloroplastic-like
	Gm_100819990	LOC100819990	uncharacterized WD repeat-containing protein all2124-like [Glycine max]
	Gm_100820022	LOC100820022	DUF4228 domain protein [Medicago truncatula]
	Gm_100820029	GMTPS20	probable terpene synthase 11 [Glycine max]
	Gm_100820045	LOC100820045	DNA-directed RNA polymerases I and III subunit RPAC2 [Glycine soja]
	Gm_100820093	LOC100820093	protein WEAK CHLOROPLAST MOVEMENT UNDER BLUE LIGHT 1
	Gm_100820096	LOC100820096	phototropin-2-like [Glycine max]
	Gm_100820110	LOC100820110	protein EARLY FLOWERING 3-like [Glycine max]
	Gm_100820145	LOC100820145	30S ribosomal protein S1 like A [Glycine soja]
	Gm_100820335	LOC100820335	chlorophyll a-b binding protein CP29.3, chloroplastic-like [Glycine max]
	Gm_102659799	LOC102659799	probable receptor-like protein kinase At1g67000
	Gm_102659942	LOC102659942	protein ENHANCED DISEASE RESISTANCE 4-like [Cajanus cajan]
	Gm_102660101	LOC102660101	phosphoinositide phosphatase SAC1-like
	Gm_102661002	LOC102661002	DUF688 family protein [Medicago truncatula]
	Gm_102661192	LOC102661192	TNP1 [Glycine max]
	Gm_102661427	LOC102661427	forkhead box protein J3-like [Glycine max]
	Gm_102661941	LOC102661941	classical arabinogalactan protein 4-like [Glycine max]
	Gm_102662465	LOC102662465	uncharacterized protein LOC102662465 [Glycine max]
	Gm_102662475	LOC102662475	probable DNA replication complex GINS protein PSF3 [Arachis ipaensis]
	Gm_102662805	LOC102662805	NHL domain protein [Medicago truncatula]
grey	Gm_102663021	FUSA2	elongation factor G-2
	Gm_102663072	LOC102663072	vitellogenin-1-like [Glycine max]
	Gm_102663110	LOC102663110	subtilisin-like protease SBT2.5 [Glycine max]
	Gm_102663199	LOC102663199	DnaK family protein [Medicago truncatula]
	Gm_102663290	LOC102663290	kinesin-like protein KIN12A [Glycine max]
	Gm_102663325	LOC102663325	probable disease resistance protein At4g27220 [Glycine max]
	Gm_102664137	LOC102664137	uncharacterized protein LOC102664137
	Gm_102664835	LOC102664835	transcription factor TCP15-like [Glycine max]
	Gm_102665254	LOC102665254	probable leucine-rich repeat receptor-like serine/threonine-protein kinase At5g15730
	Gm_102665284	LOC102665284	leucine-rich repeat extensin-like protein 3 [Glycine max]
	Gm_102665297	LOC102665297	Serine/threonine-protein phosphatase 7 long form like [Glycine soja]
	Gm_102665459	LOC102665459	protein kinase family protein [Glycine max]
	Gm_102665936	LOC102665936	hybrid signal transduction protein dokA
	Gm_102666622	LOC102666622	mTERF protein [Medicago truncatula]
	Gm_102666801	LOC102666801	vegetative cell wall protein gp1 [Glycine max]
	Gm_102666971	LOC102666971	zinc finger MYM-type protein 1-like [Glycine max]
	Gm_102667446	LOC102667446	uncharacterized protein LOC102667446 [Glycine max]
	Gm_102668239	LOC102668239	transposase [Glycine max]
	Gm_102668613	LOC102668613	uncharacterized protein LOC102668613
	Gm_102668782	LOC102668782	Histidine-containing phosphotransfer protein 1 [Glycine soja]
	Gm_102669763	LOC102669763	phosphoenolpyruvate carboxylase 4-like [Glycine max]
	Gm_106794242	LOC106794242	L-galactono-1,4-lactone dehydrogenase, mitochondrial [Glycine soja]
	Gm_106795094	LOC106795094	TNP1 [Glycine max]
	Gm_106795437	LOC106795437	gibberellin 2-beta-dioxygenase 8-like [Glycine max]
	Gm_106796024	LOC106796024	PPR containing plant-like protein [Medicago truncatula]
	Gm_106796055	LOC106796055	transposase [Glycine max]
	Gm_106796386	LOC106796386	NAC domain-containing protein 62-like [Glycine max]
	Gm_106796618	LOC106796618	gibberellin 2-beta-dioxygenase 8-like [Glycine max]
	Gm_106797071	LOC106797071	TNP1 [Glycine max]
	Gm_106797816	LOC106797816	uncharacterized protein LOC106797816 [Glycine max]
	Gm_106798040	LOC106798040	NBS-LRR disease resistance protein
	Gm_111242782	LOC111242782	uncharacterized LOC111242782
	Gm_112997677	LOC112997677	pentatricopeptide repeat-containing protein At1g62910-like
	Gm_112998577	LOC112998577	BnaUnng00100D [Brassica napus]
	Gm_112998761	LOC112998761	LOW QUALITY PROTEIN: ABC transporter G family member 6-like [Glycine max]
	Gm_112998774	LOC112998774	RALF [Medicago truncatula]
	Gm_112999362	LOC112999362	Cellulose synthase-like protein E1 [Glycine soja]
	Gm_113000796	LOC113000796	hypothetical protein GLYMA_20G184700 [Glycine max]
	Gm_113001680	LOC113001680	transposase [Glycine max]
	Gm_113001952	LOC113001952	TMV resistance protein N [Glycine soja]
	Gm_3989268	rps14	ribosomal protein S14 [Glycine max]
	Gm_547560	GRP	glycine-rich RNA-binding protein
grey60	Gm_547692	LOC547692	uncharacterized LOC547692
	Gm_547751	FBA	fructose-bisphosphate aldolase
	Gm_547765	LOC547765	zinc finger homeodomain protein SZF-HD1
	Gm_547776	A1	albumin 1
	Gm_547896	ELIP	early light-induced protein
	Gm_547923	LOX1.1	lipoxygenase
	Gm_547938	LOC547938	defensin-like protein
	Gm_547944	4CL2	4-coumarate--CoA ligase 1
	Gm_548004	BZIP36	bZIP transcription factor bZIP36
	Gm_548049	LOC548049	DnaJ-like protein
	Gm_606548	CYP71D10	cytochrome P450 CYP71D10
	Gm_732557	DHAR3	dehydroascorbate reductase
	Gm_732596	PG11	polygalacturonase precursor
	Gm_778049	MYB109	MYB transcription factor MYB109
	Gm_778060	MYB177	MYB transcription factor MYB177
	Gm_778157	FLS1	flavonol synthase
	Gm_778174	MYB70	MYB transcription factor MYB70
