# Supplementary material for: Calcium Positively Mediates Blue Light-Induced Anthocyanin Accumulation in Hypocotyl of Soybean Sprouts
Source: Front Plant Sci. 2021 May 28;12:662091. doi: 10.3389/fpls.2021.662091 (PMC8194075; doi:10.3389/fpls.2021.662091)
Supplement: Supplementary Table 3 — Summary statistics of transcriptome sequencing. [file Table_3.XLSX]

## Sheet: Sheet3
Table S3 Summary statistics of transcriptome sequencing
Sample	RawDatas	RawData(bp)	CleanReads(%)	CleanReads(bp)	Unmapped(%)	Unique_Mapped(%)	Multiple_Mapped(%)	Total_Mapped(%)
D24_1	45459270	6818890500	44021588 (96.84%)	6435667102	4856786 (11.32%)	37676668 (87.79%)	385460 (0.90%)	39038344(88.68%)
D24_2	42414426	6362163900	41040814 (96.76%)	5990961643	4793308 (11.92%)	35072710 (87.19%)	361022 (0.90%)	36148748(88.08%)
D24_3	44816900	6722535000	43394244 (96.83%)	6336015019	4822420 (11.32%)	37401804 (87.80%)	374282 (0.88%)	38482015(88.68%)
B24_1	38875966	5831394900	37653438 (96.86%)	5495682010	3842168 (10.34%)	32823636 (88.37%)	479266 (1.29%)	33760072(89.66%)
B24_2	43405330	6510799500	42045032 (96.87%)	6129969097	4292095 (10.39%)	36473567 (88.26%)	558278 (1.35%)	37676553(89.61%)
B24_3	41735554	6260333100	40410150 (96.82%)	5902194915	4120413 (10.40%)	34978273 (88.33%)	502592 (1.27%)	36207494(89.60%)
W24_1	37711462	5656719300	36533578 (96.88%)	5337517447	3615278 (10.11%)	31701908 (88.63%)	452442 (1.26%)	32840033(89.89%)
W24_2	39874328	5981149200	38631486 (96.88%)	5639498208	3908379 (10.31%)	33455571 (88.24%)	550264 (1.45%)	34648579(89.69%)
W24_3	47659448	7148917200	46135006 (96.8%)	6735681385	4708879 (10.39%)	39995069 (88.24%)	619616 (1.37%)	41341578(89.61%)
La24-1	42658410	6398761500	42341104 (99.26%)	6267714007	2900896 (6.91%)	38153448 (90.83%)	949710 (2.26%)	39103158 (93.09%)
La24-2	43092580	6463887000	42707962 (99.11%)	6333972799	3264295 (7.79%)	37659756 (89.84%)	992967 (2.37%)	38652723 (92.21%)
La24-3	43767848	6565177200	43387900 (99.13%)	6431983302	3215594 (7.45%)	38974770 (90.35%)	946182 (2.19%)	39920952 (92.55%)
D36_1	45973920	6896088000	45549520 (99.08%)	6756196546	3626783 (8.04%)	40707980 (90.26%)	766765 (1.70%)	41474745 (91.96%)
D26-2	41752290	6262843500	41360946 (99.06%)	6135667030	3129086 (7.63%)	37229047 (90.73%)	676493 (1.65%)	37905540 (92.37%)
D36_3	43815976	6572396400	43434260 (99.13%)	6439088209	3615726 (8.41%)	38675919 (89.91%)	726333 (1.69%)	39402252 (91.59%)
B36_1	52209082	7831362300	51832858 (99.28%)	7686281801	2846083 (5.58%)	46851538 (91.94%)	1263499 (2.48%)	48115037 (94.42%)
B36_2	47761560	7164234000	47421988 (99.29%)	7052430467	2498553 (5.31%)	43475573 (92.44%)	1059398 (2.25%)	44534971 (94.69%)
B36_3	47315404	7097310600	46965836 (99.26%)	6979266827	2642118 (5.70%)	42679757 (92.00%)	1068985 (2.30%)	43748742 (94.30%)
W36_1	74847738	11227160700	74310094 (99.28%)	11020113225	4636965 (6.30%)	67421906 (91.57%)	1571313 (2.13%)	68993219 (93.70%)
W36_2	48542260	7281339000	48166264 (99.23%)	7154239823	2945436 (6.18%)	43741513 (91.72%)	1001515 (2.10%)	44743028 (93.82%)
W36_3	48046512	7206976800	47704858 (99.29%)	7087034143	2808683 (5.97%)	43238592 (91.86%)	1023359 (2.17%)	44261951 (94.03%)
La36-1	46490208	6973531200	46052272 (99.06%)	6824235424	3530879 (7.73%)	41183261 (90.17%)	960618 (2.10%)	42143879 (92.27%)
La36-2	40204044	6030606600	39858138 (99.14%)	5892802900	3008652 (7.62%)	35659678 (90.26%)	837528 (2.12%)	36497206 (92.38%)
La36-3	38763348	5814502200	38361826 (98.96%)	5696935797	2967443 (7.84%)	34039464 (89.97%)	828739 (2.19%)	34868203 (92.16%)
